# Supplementary material for: Trim72 is a major host factor protecting against lethal Candida albicans infection
Source: PLoS Pathog. 2024 Nov 25;20(11):e1012747. doi: 10.1371/journal.ppat.1012747 (PMC11627414; doi:10.1371/journal.ppat.1012747)
Supplement: S1 Data — (XLSX) [file ppat.1012747.s012.xlsx]

## Sheet: Fig 1A
				Serum	D0	D2	D4	D7
					341.984	418.964	371.369	431.896
					204.818	248.485	368.808	909.846
					278.634	183.737	459.148	647.083
					326.714	312.753	455.247	526.285
					247.232	196.127	487.836	632.216
				Kidney	D0	D2	D4	D7
					7953.35	24483.8	32959.7	36901.8
					18404.7	23660	36054.1	37888.8
					10169.4	14020	43875.9	40215.7
					10596.7	24433.2	38404.3	41382.3
					15229.5	18231.1	40760.3	45254.3
				Liver	D0	D2	D4	D7
					18568.5	34394.9	37641.3	39538.3
					32285	42961.3	30642.8	31513.5
					29537.8	36958.6	30446	38653.3
					24332	17853.5	41424.6	28352.5
					38691.6	46636.2	24940.7	40283.2
				lung	D0	D2	D4	D7
					2739.6	3053.54	1151.72	1573.02
					1752.45	2075.88	1539.43	1492.35
					2216.52	1829.42	2097	2707.23
					1749.33	1299.4	2131.22	2172.21
					2287.64	1539.43	1370.63	1204.42
				Brain	D0	D2	D4	D7
					727.844	506.165	464.354	578.724
					508.788	375.213	602.662	499.612
					558.847	473.474	408.64	574.743
					465.656	448.751	508.788	824.141
					923.84	540.356	381.626	324.625
				spleen	D0	D2	D4	D7
					832.013	684.486	621.345	395.76
					935.057	1029.73	826.489	573.417
					1018.36	626.694	666.957	772.869
					977.286	1045.4	957.546	913.274
					438.373	781.089	1076.84	925.533

## Sheet: Fig 1B
	kidney	D0	D2	D4	D7
		1.01563	1.23941	1.26819	1.77455
		1.07659	1.39805	1.49218	1.41795
		0.907778	1.26459	1.43395	1.60607
	Brain	1.02997	1.01094	1.10148	1.04039
		0.991313	1.0997	1.04799	0.990619
		0.978718	1.04412	0.948972	1.02641
	Liver	D0	D2	D4	D7
		0.797477	1.25285	1.04124	1.38497
		1.11768	1.26178	1.04222	1.22073
		1.08484	1.14307	1.12205	1.21972
	Lung	D0	D2	D4	D7
		0.763763	1.24292	1.19834	0.940424
		1.00961	1.29801	1.15287	0.838265
		1.22663	1.22635	1.15739	0.997118
	Spleen	D0	D2	D4	D7
		1.20141	0.944141	0.739306	1.48722
		0.902045	0.962436	0.927137	1.51197
		0.896542	0.994344	1.25325	0.839669

## Sheet: Fig 2A
	1=death 0=survival
	Days post-infection	WT	Trim72-/-
	5	1
	7	1
	5	1
	8	1
	8	1
	9	1
	4	1
	5	1
	4	1
	3	1
	4		1
	4		1
	3		1
	4		1
	4		1
	3		1
	3		1
	4		1
	4		1
	4		1
	3	1
	5	1
	9	1
	6	1
	5	1
	3	0
	6	1
	6	1
	4	1
	5	1
	4		1
	4		1
	3		1
	4		1
	4		1
	4		1
	5		1
	3		1
	3		1
	3		1

## Sheet: Fig 2B
	Days post-infection		WT
	0		0	0	0	0	0	0	0	0	0	0
	1		0	0	0	0	0	0	0	0	0	1
	2		1	0	0	0	0	0	1	0	0	0
	3		1	1	1	0	1	1	0	0	0	0
	4		2	1	1	1	1	0	0	1	1	1
			Trim72-/-
	0		0	0	0	0	0	0	0	0	0	0
	1		2	2	1	1	1	1	2	1	1	2
	2		3	3	2	2	2	2	3	2	2	2
	3		4	4	3	3	3	3	4	3	3	3
	4		4	4	4	4	4	4	4	4	4	4

## Sheet: Fig 2E
	Blood urea nitrogen(mmol/l)		WT	Trim72-/-
			46.8	60.8
			12.8	65.2
			42.4	57.2
			25.2	53.2
			30.4	56.4
Serum creatine(umol/l)			WT	Trim72-/-
			124	196
			52	208
			108	176
			56	220
			68	196

## Sheet: Fig 2F
	NGAL	WT	Trim72-/-
		1.30152	3.45948
		1.3659	2.97773
		0.793606	3.32001
		1	2.33826
		1.23406	2.65021

## Sheet: Fig 2G
	Kidney(CFU/g×104）		WT	Trim72-/-
			538	606
			144	636
			402	636
			182	629
			220	932
		Liver(CFU/g)	WT	Trim72-/-
			373	566
			257	566
			463	373
			219	425
			232	708
		Lung(CFU/g)	WT	Trim72-/-
			8108	26847
			360	38108
			5676	11892
			1802	17838
			1261	21622
		Spleen(CFU/g)	WT	Trim72-/-
			9474	33860
			2807	33860
			8246	24561
			7368	24912
			10526	33333
		Brain(CFU/g)	WT	Trim72-/-
			4366	6291
			1268	7418
			3474	7136
			2066	6948
			1878	5728

## Sheet: Fig 3B
			1=death	0=survival
		Days post-infection	Vehicle	Trim72 93.5ug/kg	Trim72 187.5 ug/kg	Trim72 375ug/kg
		8	1
		8	1
		9	1
		12	1
		10	1
		4	1
		4	1
		8	1
		4	1
		9	1
		3	1
		4	1
		5	1
		3	1
		7	1
		4	1
		4	1
		7	1
		6	1
		4	1
		4		1
		4		1
		7		1
		5		1
		6		1
		8		1
		7		1
		7		1
		8		1
		11		1
		9		1
		15		0
		8		1
		9		1
		6		1
		8		1
		15		0
		10		1
		15		0
		9		1
		5			1
		6			1
		6			1
		9			1
		9			1
		8			1
		7			1
		7			1
		8			1
		8			1
		10			1
		15			0
		12			1
		15			0
		10			1
		13			1
		12			1
		11			1
		15			0
		15			0
		15				0
		15				0
		10				1
		15				0
		15				0
		12				1
		15				0
		8				1
		12				1
		15				0
		7				1
		8				1
		8				1
		9				1
		9				1
		8				1
		5				1
		14				1
		9				1
		15				0

## Sheet: Fig 3C
		Days post-infection	Vehicle
		0	100	100	100	100	100	100	100	100	100	100
		1	88.3249	87.6238	87.6238	87.9397	86.6337	88.3249	87.6238	87.6238	87.9397	86.6337
		2	85.2792	86.6337	87.6238	85.4271	85.1485	85.2792	86.6337	87.6238	85.4271	85.1485
		3	83.7563	84.1584	84.1584	85.4271	84.1584	83.7563	84.1584	84.1584	85.4271	84.1584
		4	80.2031	83.6634	83.6634	84.9246	80.6931	80.2031	83.6634	83.6634	84.9246	80.6931
		5	75.1269	80.198	81.1881	84.9246	77.2277	75.1269	80.198	81.1881	84.9246	77.2277
		6	71.066	76.7327	79.2079	82.9146	74.2574	71.066	76.7327	79.2079	82.9146	74.2574
		7	68.5279	71.7822	76.2376	78.392	72.2772	68.5279	71.7822	76.2376	78.392	72.2772
		8	64.9746	69.802	72.2772	73.8693	69.3069	64.9746	69.802	72.2772	73.8693	69.3069
			Trim72
		0	100	100	100	100	100	100	100	100	100	100
		1	93.4673	89.604	92	90.6404	89.9497	91.8782	90.3061	91.3043	90.9548	92.3445
		2	95.4774	89.1089	93.5	92.1182	92.9648	87.3096	89.7959	90.8213	89.4472	89.9522
		3	95.4774	86.6337	92.5	93.5961	90.4523	81.7259	84.1837	85.0242	88.4422	82.2966
		4	92.4623	82.6733	93.5	92.1182	90.4523	79.1878	83.6735	77.7778	84.9246	79.9043
		5	89.4472	77.2277	93	88.1773	87.9397	77.665	82.1429	73.43	80.9045	79.9043
		6	87.9397	79.2079	92.5	88.67	87.9397	72.5888	79.0816	68.599	78.8945	79.9043
		7	87.9397	80.198	89	87.6847	90.4523	70.5584	78.5714	68.1159	80.402	78.9474
		8	87.9397	76.7327	80.5	81.2808	89.9497	69.0355	76.0204	65.7005	77.3869	77.9904

## Sheet: Fig 3D
		Days post-infection	Vehicle
		0	0	0	0	0	0
		1	0	1	0	2	0
		2	2	2	1	2	0
		3	3	3	1	3	1
		4	4	4	1	4	1
		5	4	4	2	4	1
		6	4	4	2	4	2
		7	4	4	3	4	2
		8	4	4	4	4	3
		Days post-infection	Trim72
		0	0	0	0	0	0
		1	0	0	0	0	0
		2	0	0	0	0	0
		3	0	0	0	0	0
		4	0	0	1	0	0
		5	1	0	1	0	0
		6	1	0	2	1	0
		7	1	0	3	1	1
		8	2	0	4	1	1

[truncated: 54 more sheets: Fig 3G, Fig 3H, Fig 3I, Fig 4A, Fig 4B, Fig 4C, Fig 4D, Fig 5B, Fig 5C, Fig 5D, Fig 6A, Fig 6C, Fig 6D, Fig 6E, Fig 6F, Fig 6G, Fig 7A, Fig 7C, Fig 7D, Fig 7E …]
